# Supplementary material for: Conspiracy Beliefs Are Associated with Lower Knowledge and Higher Anxiety Levels Regarding COVID-19 among Students at the University of Jordan
Source: Int J Environ Res Public Health. 2020 Jul 8;17(14):4915. doi: 10.3390/ijerph17144915 (PMC7399915; doi:10.3390/ijerph17144915)
Supplement: Supplementary file 1 [file ijerph-17-04915-s001.zip]

Archive with 2 entries (2 files):
- Supplementary_File_2.pdf
- Supplementary_File_1.pdf
